# Supplementary material for: Establishment of Highly Efficient Plant Regeneration, Callus Transformation and Analysis of Botrytis cinerea-Responsive PR Promoters in Lilium brownii var. viridulum
Source: Plants (Basel). 2023 May 16;12(10):1992. doi: 10.3390/plants12101992 (PMC10221712; doi:10.3390/plants12101992)
Supplement: Supplementary file 1 [file plants-12-01992-s001.zip]

Archive with 2 entries (2 files):
- plants-2298569-supplementary figures.pdf
- plants-2298569-supplementary tables.pdf
